# Supplementary material for: Assessment of the RNA Silencing Suppressor Activity of Protein P0 of Pepper Vein Yellows Virus 5: Uncovering Natural Variability, Relevant Motifs and Underlying Mechanism
Source: Biology (Basel). 2022 Dec 12;11(12):1801. doi: 10.3390/biology11121801 (PMC9775047; doi:10.3390/biology11121801)
Supplement: Supplementary file 1 [file biology-11-01801-s001.zip]

Archive with 1 entries (1 files):
- biology-2059097-supplementary.pdf
